# Supplementary material for: Environmental eustress modulates β-ARs/CCL2 axis to induce anti-tumor immunity and sensitize immunotherapy against liver cancer in mice
Source: Nat Commun. 2021 Sep 30;12:5725. doi: 10.1038/s41467-021-25967-9 (PMC8484272; doi:10.1038/s41467-021-25967-9)
Supplement: Supplementary file 4 — Source Data [file 41467_2021_25967_MOESM4_ESM.xlsx]

## Sheet: Fig1
Fig1C			Fig1D			Fig1I	Tumor volume(mm3)																			Fig1L	Tumor volume(mm3)
SE	EE		SE	EE		days	SE								EE											DAYS	SE								EE
12	2		2	0		0	0								0											0	0								0
4	2		2	1		6	61.2865	18.2345	60.154	61.2179	105.243	62.4657	64.2253	71.8563	39.7963	78.1176	131.707	93.9497	64.3846	48.7146	60.25	30.9449	34.7133	32.4505		7	64.5888	104.876	118.832	120.104	146.077	176.005	178.006	214.654	89.364	104.694	117.501	123.258	139.495	150.544	153.19	177.001
5	8		1	2		9	94.4282	57.2328	50.7622	135.255	253.026	105.95	139.955	48.7923	43.6475	90.0024	122.205	165.978	85.1186	59.7989	75.3232	161.754	55.7661	47.0169		10	174.146	301.235	303.942	350.711	432.448	443.852	494.599	539.867	168.518	221.952	238.159	249.762	261.279	347.498	366.328	412.334
7	0		2	0		12	180.672	157.712	149.836	249.054	184.178	167.609	215.231	56.3955	101.858	145.508	74.6853	247.153	105.419	146.822	121.459	197.49	65.8125	74.3712		13	476.638	514.552	582.283	648.586	741.511	859.554	930.567	1120.61	288.773	421.761	424.108	430.753	431.27	440.033	617.614	846.032
2	0		2	0		15	307.678	243.183	163.624	363.301	208.859	172.189	266.014	152.411	144.088	159.41	114.826	319.383	156.903	175.992	98.147	138.677	129.706	95.9733		16	561.574	691.194	1110.57	1126.39	1178.35	1411.92	1493.22	1895.77	251.925	492.415	665.322	723.303	862.274	950.733	1019.61	1191.44
4	3		1	1		18	205.57	297.87	341.966	417.665	255.27	351.802	263.294	204.33	154.503	231.607	113.296	266.317	92.7002	170.53	163.351	181.419	108.161	86.2543		19	409.767	1451.41	1516.02	1706.68	1831.62	2472.56	2836.25	2928.5	267.173	400.012	827	860.063	1047.98	1210.94	1356.63	1496.64
4	0		0	1		21	322.542	165.393	251.241	266.099	509.653	285.009	401.272	400.662	98.8524	187.832	169.21	176.387	178.061	151.284	114.029	207.851	198.121	167.635
5	3		2	0			Tumor weight(g)																			SE	EE
6	4		1	0		SE	EE																			1.85	1.57
2	0		0	0		0.18	0.23																			0.76	1.01
8	2		2	0		0.17	0.27																			2.09	0.37
4	8		0	1		0.83	0.27																			2.86	1.46
11	1		3	1		0.71	0.07																			2.67	1.19
2	2		2	1		0.56	0.13																			2.62	1.71
9	7		1	2		0.16	0																			2.97	0.55
3	4		2	2		0.3	0.13																			2.27	1.65
10	2		0	0		0.31	0.07																			Tumor weight(g)
4	0		2	0			0
	1			0			0.1
	0			0
	0			0
	4			0
	3			1
	3			0
	1			0

## Sheet: Fig2
Fig2A																				Fig2F
	SE								EE											Days	SE+VEH										EE+VEH													SE+CD8
CD4	3.6966	4.819	6.7134	6.3936	7.473	4.1658	6.9368	7.0168	2.18315	4.74288	3.7801	6.1275	1.92618	7.6161	18.6824	3.7444				0	0										0													0
CD8	2.7694	3.4444	6.1122	5.904	2.8315	3.406	4.5256	5.3879	7.84871	3.70968	8.2136	5.1987	7.60146	6.1056	17.3514	8.082				6	79.0126	42.632	97.9023	52.2684	51.9639	45.2427	61.4764	32.37087*	74.1978	38.3368	38.7772	47.5815	19.867	37.1726	45.6324	41.4404	45.2169	27.4664	58.3071	90.665	33.4134	33.5149	51.4609	42.4516	55.648	101.406	27.06250*	45.8816	61.6961
Treg	0.7259	0.93852	0.007348	0.007527	0.00689	0.019388	0.052256	0.025776	0.0126344	0.0257808	0.009064	0.00516	0.0061254	0.023055	0.064614	0.013984				9	88.5417	134.431	160.267	105.567	209.458	85.8363	100.704	130.283	73.74240*	114.984	78.1394	88.4155	36.0864	96.2347	55.9039	38.8567	47.3825	43.1489	59.9847	98.3137	52.1668	46.9761	41.8541	63.3421	55.0854	35.56389*	78.6534	78.9868	104.702
G-MDSC	2.0625	3.6581	3.16	3.657	3.599	2.6026	1.9942	2.3278	1.3938	1.28832	1.58	1.3716	1.29766	1.4976	1.0672	1.01211				12	317.815	163.022	191.901	177.547	189.06	138.35120*	158.762	244.476	185.162	201.136	142.384	109.497	107.846	59.3652	52.3634	57.9557	166.442	50.4081	111.946	164.783	104.834	111.684	67.0761	139.876	189.44	68.50043*	108.618	169.926	156.602
M-MDSC	2.0955	2.9591	2.9	2.9415	3.54	1.5873	1.9435	1.72628	1.1211	1.708	1.01	1.2954	0.99944	1.39104	1.8328	1.2537				15	209.464	221.415	375.169	324.055	211.291	189.217	127.00350*	263.758	266.872	243.672	167.164	209.04	58.7472	65.8368	171.376	51.984	92.4722	230.93	162.55	54.9675	316.478	171.351	72.3235	302.886	212.093	129.36110*	237.287	248.421	263.226
M1	0.2907	0.35235	0.47053	0.44436	0.34574	0.4144	0.93405	0.38709	0.2106	1.0098	0.59004	0.02529	0.46662	0.36777	0.3348	0.44				18	186.025	516.118	233.491	222.547	149.23200*	331.622	222.127	228.575	203.036	305.173	74.6239	50.3852	80.338	127.817	168.56	70.6068	338.609	233.907	143.77	229.585	388.615	72.539	197.549	216.248	203.94760*	264.541	391.881	230.247	560.131
M2	1.22949	1.61595	2.8696	2.7876	2.38	1.84	2.886	1.82574	0.7668	1.958	1.3332	1.61856	1.28436	1.5387	1.7928	0.7523				21	257.728	374.038	464.62	224.841	442.47	313.845	283.614	239.278	512.566	140.54650*	164.555	475.148	106.616	167.329	64.251	161.684	36.6331	88.3023	231.933	368.844	47.2507	94.793	101.305	253.192	105.29540*	404.821	293.837	532.974	397.735
																				24	572.766	263.967	300.59	480.123	346.326	63.61528*	302.187	231.239	267.858	466.386	83.7777	279.75	103.514	47.5592	167.422	158.152	65.6696	30.132	128.469	144.948	133.956	115.035	347.827	554.478	511.334	346.083	417.739	365.494	379.683
Fig2B																				27	356.129	463.883	75.98960*	281.685	333.484	417.905	508.667	429.836	260.793	419.99	77.8401	45.4107	515.937	190.046	111.874	93.1957	42.8731	195.034	391.813	217.164	123.604	39.3834	51.3355	191.22	375.303	595.328	627.42	837.863	869.607
	SE						EE
CD4	10.24	6	12.55	8.95	11.15	12.05	8.85	8.4	7.45	7.1	8.1	10.15									SE+VEH	EE+VEH	SE+anti-CD8	EE+anti-CD8	tumor weight（g）
CD8	12.8	13.2	16	12.65	17.15	18.9	19.7	17.15	26.9	25.1	21.45	29.5									0.51	0.04	0.25	0.61
Treg	1.16	0.75	4.04	2.87	7.08	6.23	0.54	4.98	4.36	1.6	6.22	0.96									0.5	0.05	0.4	0.4
G-MDSC	10.85	8.26	13.02	9.87	13.58	13.72	7.14	7.14	7.56	3.08	8.47	4.2									0.34	0.41	0.6	0.39
M-MDSC	2.62	4.5	4.19	9.29	8	3	5.63	9.32	8.16	3.6	2.05	1.52									0.41	0.2	0.7	0.66
M1	6.14	7.87	8.84	7.38	8.22	5.05	12.54	8.96	9.36	13.06	11.56	10.15									0.39	0.18	0.68	0.41
M2	18.46	16.87	14.16	9.92	9.8	8.6	8.65	7.41	5.03	3.08	6.58	4.45									0.62	0.09	0.75	0.67
																					0.33	0.08	0.52	0.31
Fig2C																					0.19	0.15	0.59	0.42
	SE								EE												0.47	0.37		0.39
CD4	14.1	10	6.48	5.76	6.86	8.02	10.3	6.48	9.32	8.1	5.83	8.45	14.7	8.11	15.7	9.51						0.24
CD8	10.5	3.65	3.38	7.02	5.57	4.94	8.95	8.4	11.3	17.4	7.08	7.36	10.3	8.95	11.8	7.53						0.11
Treg	0.89	0.128	0.179	0.251	0.347	0.27	0.81	0.433	0.607	0.713	0.48	0.204	0.339	0.262	0.735	0.623						0.09
G-MDSC	7.8	9.69	7.48	18	8.86	10	5.61	12.7	5.6	1.33	4.2	9.02	4.12	8.3	5.12	2.83						0.08
M-MDSC	18.7	15.4	14.9	3.05	8.7	9.18	12.5	10.2	7.4	11.9	11.5	20.2	15.2	10.9	16.1	13.7
M1	4.6	4.38	4.64	2.29	4.33	2.26	4.97	2.48	5.79	2	3.08	4.33	3.07	3.48	4.67	5.396
M2	1.94	3.44	5.514	4.14	0.985	1.6	1.42	1.775	1.29	1.5	0.669	1.77	0.828	1.1	0.719	1.68
[truncated: 92 more columns]

## Sheet: Fig3
Fig3A(left)																							Fig3B			Fig3C
	SE ctrl					EE ctrl					SE DEN+CCl4					EE DEN+CCL4							SE	EE			con											ee
CCL11	339.2	369.5	306	494.7	369.5	409.6	416.7	395.8	651.1	423.9	76.2	109.2	127.5	539.1	95.2	84.4	127.5	119	102	159.4	162.1		1.27	0.19		WT	12	14	6	13	14	8	8	14				6	8	8	3	4	1	2	13	6	0
CCL2	49.9	49.6	61.2	49.9	90.18	29.6	29.6	29.6	49.9	39	634.3	507.4	278.3	199.3	766.1	73.1	56	228.4	10.1	103.3	170.6		1.91	0.61		CCR2-/-	10	4	3	6	6	12	9	15	4	0		3	13	4	6	9	8	2	3	7	0
CCL3	0.2	0.3	0.3	0.5	0.3	0.2	0.4	0.3	0.2	0.4	39.5	78.7	26.1	5.6	48.5	44.5	101	26.1	138.7	22	20.5		0.92	0.19
CCL4	21.7	21.7	141.1	16.3	53	28.2	16.3	36	8.6	21.7	234.7	373.1	181.4	106.9	283.5	125.5	106.9	56.5	157.8	56.5	78.7		1.07	0.33			SE											EE
CCL5	74	79.8	136.6	56.1	77.1	51.8	47.9	79.8	68.5	56.1	63.2	82.8	36.1	71.2	105.6	21.1	30.8	37.2	44.4	51.8	56.1		0.41	0.24		WT	3	3	1	3	1	0	2	3				0	1	2	0	0	0	2	0	0	0
CXCL1	46.2	35.1	134.1	85.8	37.4	65.2	60.9	74.8	129.6	81.5	141.2	290.4	195.6	156.5	167.6	125.2	77.4	125.2	60.9	101.9	101.9		0.47	0.16		CCR2-/-	2	0	1	0	1	2	2	3	1	1		0	2	0	0	1	2	0	1	2	0
CXCL2	2.3	2.8	2.3	3.7	3.5	2.8	3.2	2.7	1.3	3.9	1246	960.3	1073	91.4	1373	1301	1346	1314	1930	288.7	256		1.09	0.52
FGF-basic	19.5	41.6	41.6	42.4	41.6	35.6	53.3	35.6	41.6	41.6	44.8	63.3	130.3	30.3	41.6	13.4	13.4	59.1	53.3	19.5	35.6		1.46	0.18
G-CSF	109.8	54.3	29.3	89.4	142.7	76.6	74	61.3	111.7	82	196.8	318.2	441	177.5	196.8	119.6	61.3	72.7	37.9	14.2	14.6		0.66	0.33
GM-CSF	2.9	1.2	47.9	2.9	63	1.2	1.3	3.5	1.7	1.7	30.1	5.7	1.7	12.5	32.8	2.7	1.1	9.2	2.5	5.7	6.1		0.74	0.49		Fig3D
IFN-gamma	0.9	1.1	0.9	0.9	0.9	0.8	0.6	0.9	0.9	0.9	0.9	0.8	0.6	0.6	1.1	0.5	0.9	0.8	0.8	0.5	0.6					CD8
Fig3A(right)																										SE WT	EE WT	SE CCR2-/-	EE CCR2-/-
	SE ctrl					EE ctrl					SE DEN+CCl4					EE DEN+CCL4										4.63	6.13	9.84	7.42
IL-1 alpha	36.4	41.7	43.2	74.9	55	30.6	32.8	40.3	40.3	41.7	32.8	102	63.1	206.2	24.7	21.2	32.8	31.7	58.9	173.7	189.3					3.16	6.07	11.1	11.2
IL-1 beta	17.3	23.5	26.9	20.3	20.3	20.3	20.3	20.3	23.5	23.5	56.7	86.1	137.2	32.5	61.8	61.8	137.2	34.4	70.9	38.5	38.5					3.75	5.51	7.93	12.2
IL-10	2.7	3.1	2.4	3.3	10.8	3.1	2.7	3.7	3.7	4.2	1.9	1.9	2.4	2.7	2.4	1.9	1.5	2.7	1.7	1.8	2.2					2.58	5.26	9.51	13.7
IL-12 p70	7.2	42.3	223.9	90.6	265.9	0.8	0.8	1.8	19.3	1.8	3.4	67.3	0.2	0.6	4.1	0.2	2.7	3.1	4.1	11	7.2					3	7.17	8.35	10.3
IL-13	4.4	3.7	8.3	3.1	3.7	4.1	3.7	3.3	2.9	5.1	5.1	11.7	8.7	5.7	2.9	6.3	4.1	3.3	4.1	4.4	5.1					1.72	5.5	10.8	7.01
IL-17A	7.5	5.9	69.8	5.9	29.3	5.9	4.4	5.9	5.1	5.1	45.5	87.3	14.5	18.5	52.2	8.4	8.4	61.9	5.1	19.9	22.4					2.11	4.97	7	10.6
IL-2	0.4	0.4	0.4	0.5	0.6	0.5	0.4	0.6	0.4	0.7	1.1	0.4	0.4	0.4	0.6	0.2	0.9	0.4	0.3	0.7	0.7					5.76	4.1	7.37	13.2
IL-3	0.3	0.3	0.8	0.3	2.3	0.3	0.3	0.3	0.2	0.3	0.3	0.3	0.3	0.3	0.3	0.2	0.2	0.3	0.2	0.2	0.2					4.13	4.24	9.93	7.12
IL-4	23.4	21.8	35.9	19.3	19.3	19.3	16.8	21.8	16.8	27.2	21.8	21.8	24.3	33.2	21.8	24.3	21.8	24.3	19.3	21.8	24.3					M1-TAM
IL-5	3.2	7.4	10.2	8.1	4.9	7.9	8.1	10	11.7	9.3	3.4	1.7	1.5	5.4	4	2.3	2.6	3.4	2.3	2.2	2.3					SE WT
IL-6	3.1	3.4	5.1	3.1	19.7	3.4	3.4	2.6	6.2	3.7	3.4	1.5	4.6	4.5	3.7	3.7	2.6	3.1	3.1	2	2					6.52	7.62	9.7	13.1	8.69	4	2.3	6.15	7.7
M-CSF	94.4	92.7	53.6	52.5	14.3	57.4	57.4	61.4	91.2	58.3	88.1	4.5	0.4	23.1	137.7	5.6	11.5	102.8	9.7	15.6	16.4					EE WT
TNF-alpha	0.7	0.9	0.7	0.6	0.6	0.7	0.7	0.9	0.6	0.8	1.2	1.3	1.3	0.6	1.1	2.1	1.4	0.9	2	1.9	2.2					14.94	9.71	9.37	6.41	5.08	9.23	12.5	6.46	12.1
VEGF	7.2	6.9	7.9	7.9	7.7	8.2	8.8	8.2	7.7	9.4	5.8	7.2	6.2	7.7	6.7	9.1	6.4	6.2	6.7	6.2	6					EE CCR2-/-
																										2.59	1.46	1.53	1.95	1.16	2.2	1.65	1	1.19
																										SE CCR2-/-
																										1.29	1.98	2.16	1.66	1.93	2.02	1.83	2.1
																										M2-TAM
																										SE WT
																										1.21	0.816	2.599	0.922	0.871	0.962	0.702	1.04	1.52
																										EE WT
																										0.591	0.861	0.16	0.591	0.708	0.77	0.854	0.31	0.649
																										SE CCR2-/-
																										0.227	0.222	0.695	0.686	0.76	1.27	0.674	0.701
																										EE CCR2-/-
																										0.492	1.26	1.24	0.829	0.232	0.52	0.289	1.01	0.615
																										M-MDSC
																										SE WT
																										7.46	7.69	10.1	13.8	8.58	13.4	11.6	5.27	7.58
																										EE WT
																										4.85	10.1	6.3	9.59	5.73	5.8	11.1	3.1	5.8
																										SE CCR2-/-
																										1.62	2.58	2.01	1.79	1.9	2.5	2.34	2.02
																										EE CCR2-/-
																										3.9	1.79	1.9	2.72	1.14	2.84	2.23	1.29	1.37
																										G-MDSC
																										SE WT
																										10.07	8.03	8.67	9.35	9.91	12.2	12	9.84	11.9
																										EE WT
																										5.2	8.24	8.29	8.74	7.69	6.24	7.5	9.83	4.88
																										SE CCR2-/-
																										8.84	10.3	10.2	8.09	9.7	9.82	9.21	9.04
																										EE CCR2-/-
																										7.7	8.44	6.11	8.14	6.35	8.01	5.95	10.1	8.27
[truncated: 124 more columns]

## Sheet: Fig4
Fig4A																				Fig4G
																				Days	SE+veh								EE+veh												SE+β-block
serum EPI			serum NE			liver EPI			liver NE											0	0								0												0
SE	EE		SE	EE		SE	EE		SE	EE										6	157.338	101.824	112.436	138.182	60.1143	71.6128	89.0758	105.391	121.607	93.0331	52.77	37.8759	174.239	68.7175	108.959	68.7709	92.4467	86.652	45.0762	47.3261	92.4098	97.9066	84.3226	84.0741	173.438	119.665	99.2877	145.732	193.94
7.065	8		25.3	249		784.49	668.493		64.587	214.025										9	177.825	156.24	69.4731	207.015	185.143	133.117	265.417	149.479	151.17	115.073	66.6737	103.925	161.175	63.8268	125.482	197.51	144.599	224.487	116.451	88.9527	101.316	290.787	178.912	115.492	190.688	185.278	320.433	232.336	94.985
6.85	16.45		123.9	205		790.815	578.689		85.8765	123.754										12	416.302	180.974	281.741	157.095	383.068	258.292	130.179	435.789	139.359	297.175	117.701	187.921	171.591	112.085	203.852	184.626	314.508	165.631	233.242	238.802	155.358	335.09	182.329	225.078	272.526	130.019	359.935	317.675	238.763
7.2	7.2		83.5	222		873.621	635.588		84.0068	113.527										15	514.214	250.113	527.1089*	373.816	174.606	374.66	269.473	515.525	105.711	389.925	108.364	182.046	278.534	116.173	236.22	330.43	224.293	182.913	188.706	155.003	347.375	249.158	499.392	451.78	311.654	162.298	336.921	282.568	98.4979
5.8	8.857		137	303		566.361	743.523		37.4335	160.965										18	384.812	444.815	297.001	261.215	294.762	336.348	409.38	444.031	105.473	177.944	113.618	116.173	265.358	353.048	149.316	209.45	237.706	176.672	190.721	152.17	507.047	358.612	445.758	192.544	575.422	131.224	219.82	228.428	255.105
8.12	9.11		215	97
6.91	9.6		174	339
5.51	8.5		124	258
5.8			146	96																Fig4H
5.7			184	106																days	SE+veh								EE+veh								SE+β-block											EE+β-block
4.4																				0	0								0								0											0
4.6																				7	64.5888	104.876	118.832	120.104	146.077	176.005	178.006	214.654	89.364	104.694	117.501	123.258	139.495	150.544	153.19	177.001	165.69	247.647	134.494	73.0628	200.67	155.067	101.061	107.643	100.352	112.595	241.299	328.344	294.032
																				10	174.146	301.235	303.942	350.711	432.448	443.852	494.599	539.867	168.518	221.952	238.159	249.762	261.279	347.498	366.328	412.334	314.958	238.391	543.736	208.031	222.267	145.728	456.212	330.39	199.209	494.469	481.283	295.373	201.804
Fig4B																				13	476.638	514.552	582.283	648.586	741.511	859.554	930.567	1120.61	288.773	421.761	424.108	430.753	431.27	440.033	617.614	846.032	206.82	377.438	763.417	974.29	554.137	479.885	838.023	893.52	814.251	882.706	397.66	752.082	715.294
serum EPI			serum NE			liver EPI			liver NE											16	561.574	691.194	1110.57	1126.39	1178.35	1411.92	1493.22	1895.77	251.925	492.415	665.322	723.303	862.274	950.733	1019.61	1191.44	956.578	330.062	734.522	668.048	1651.74	485.224	845.979	1022.57	1124.06	1232.77	358.163	1335.75	787.911
SE	EE		SE	EE		SE	EE		264.67	734.452										19	409.767	1451.41	1516.02	1706.68	1831.62	2472.56	2836.25	2928.5	267.173	400.012	827	860.063	1047.98	1210.94	1356.63	1496.64	1537.98	420.574	1293.03	1821.84	1456.9	1283.34	3078.12	481.493	1478.01	1376.83	1696.03	1983.59	1675.18
4.17	2.15		129.049	156.7		82.8721	513.34		245.915	1331.04
4.05	20.88		122.79	270.51		256.823	539.268		119.484	3064.95
1.27	16.04		50.61	193.52		209.154	3207.87		392.313	248.244										Fig4I
5.78	0.73		117.846	96.219		225.947	190.615		264.187	1642.73										days	SE+VEH												EE+VEH											SE+6OHDA
3.02	5.82		111.748	100.5		214.988	2508.86		261.903	596.847										0	0												0											0
0.11	9.95		51.64	196.219		160.133	454.692			806.659										5	46.7303	44.5453	45.5844	48.9724									39.22	40.036	62.0221	42.33	32.4505	58.9931	40.4862	47.9795	21.1188	37.6361	24.6127	41.2865	45.12	40.154	41.2179
10.33	13.4						388.022			1577.95										8	94.6684	56.4562	126.893	67.8608	51.9027	92.6539	109.615	36.0852	126.632	150.917	95.04	83.2299	124.932	50.4528	91.7783	50.6485	27.597	49.7768	83.9597	74.6213	69.5101	44.021	68.934	87.3021	78.4954	57.6459	31.9617	80.373	81.0829
2.17	32.19						200.606			2007.09										11	159.336	87.362	177.944	133.705	86.3741	106.343	165.792	51.8397	85.7109	92.6688	219.489	107.686	228.22	102.745	80.2569	98.9488	87.1209	45.4886	51.2998	53.3626	48.5448	47.2605	57.4568	127.304	183.704	86.8378	49.1322	123.683	146.435
4.76							2424.98			2691.47										14	247.045	57.6719	279.685	245.969	167.442	313.637	171.536	189.73	303.587	123.027	144.689	203.777	105.511	285.836	66.9035	208.504	90.8585	76.5956	138.769	228.024	70.5286	108.419	158.869	168.961	94.8579	139.016	234.936	289.132	209.96
							3550.58													17	188.951	179.947	286.16	150.567	466.031	412.938	387.823	460.836	328.125	500.141	304.733	418.548	91.2255	123.492	135.529	86.7631	99.9942	299.952	172.754	196.064	376.437	267.041	114.55	150.511	246.68	395.929	318.865	301.382	467.251
																				20	380.072	371.991	508.336	643.494	571.364	313.668	583.926	675.648	295.813	349.448	412.362	228.64	190.958	214.911	146.609	261.804	231.131	118.726	67.1187	329.691	536.879200*	157.7	380.345	438.669	375.574	141.671	508.776	339.099	344.322
Fig4D
β1-AR			β2-AR			β3-AR
SE	EE		SE	EE		SE	EE
60	153		151.44	208.68		46.7	180.3
81	162		188.76	208.08		101.2	69.5
82	112		166.68	239.16		59.8	112.4
83	145		167.4	169.8		43.4	152.6
59	132		187.56	177.56		30.1	133.5
42	170		194.88	193.44		78.2	99.3
91	171		146.04	238.08		34.1	78.3
77	132		212.64	231.56		71	64.5
Fig4F
# of Total Tumors	SE										EE
Vehicle	5	7	4	4	5	6	11				8	0	0	3	0	3	4	0	2
β-block	6	8	8	12	5	6	14	3	5		8	10	9	7	10	7	9	6	6
# of F>3mm Tumors	SE										EE
Vehicle	4	2	1	2	2	2	2				0	1	2	0	0	1	1	1	0
β-block	2	0	6	3	1	0	2	3	2		2	5	4	3	2	2	2	3	0
																				Fig4J
																					SE+VEH						EE+VEH						SE+β-block						EE+β-block
																				CD4	21.33	21.47	28.3	15.63	19.85	22.39	16.54	33.93	25.84	33.44	18.37	28.65	22.74	29.15	26.05	23.3	22.74		21.12	21.4	17.88	18.3	19.71	34.5
																				CD8	15.98	15.35	19.37	14.43	26.12	18.3	30.68	26.54	21.96	28.37	23.58	27.03	13.66	10.64	11.97	12.32	11.26		14.78	12.32	17.8	9.57	10.84	12.18
																				G-MDSC	4.63	4.16	3.86	3.49	3.46	7.12	2.3	3.23	3.21	3.76	3.33	1.38	5.36	7.62	5.98	7.34	8.01		4.95	6.34	8.32	5.77	11.07	7.45
																				M-MDSC	10.57	8.01	12.06	9.24	9.98	9.24	9.24	9.57	8.4	8.49	10.32	8.04	14.23	15.64	8.99	7.97	9.24		7.51	7.46	10.4	8.74	9.98	14.89
																				M1	3.33	2.96	3.12	2.09	2.14	0.72	2.48	3.33	2.84	2.13	2.9	3.3	6.09	8.39	7.87	3.62	3.02		5.91	4.56	7.18	9.32	4.05	9.06
																				M2	7.46	10.64	7.87	10.16	9.47	11.15	4.9	6.66	7.37	4.81	5.75	5.17	13.25	15.53	19.67	9.95	12.81		10.98	8.22	7.83	10.98	17.88	15.04
																				Fig4K
																					SE+VEH						EE+VEH						SE+β-block					EE+β-block
																				CD4	10.8	17.4	11.98	12.09	11.44	12.88	15.95	11.48	14.79	14.79	11.99	12.6	17.55	11.86	11.5	11.17	10.72	9.69	11.15	14.5	10.43	9
																				CD8	14.04	14.8	20.62	18.6	20.31	17.21	22.63	30.69	27.13	27.28	29.45	29.76	24.03	10	24.03	19.84	19.07	20.77	14.21	19.07	18.14	26.15
																				G-MDSC	7.43	9.57	11.8	9.37	10.87	9.17	4.88	5.92	1.67	4.6	5.81	6.29	12.44	4.11	20.96	12.29	12.47	12.16	18.15	12.33	17.66	12.05
																				M-MDSC	6.85	5.54	4.89	4.43	4.09	3.95	6.09	7.2	6.7	6.04	7.39	4.18	4.89	5.05	5.93	5.95	5.81	6.53	5.84	7.94	5.65	5.23
																				M1	9.23	9.23	5.94	7.72	6.63	5.33	15.9	9.49	10.3	12.08	11.48	8.89	9.43	5.96	12.75	8.93	9.37	6.75	9.34	15.58	7.17	7.51
																				M2	14.8	18.65	19.93	11.63	18.88	13.29	12.05	12	3.99	11.63	9.66	10.49	22.27	20.01	20.76	20.54	10.27	20.46	26.05	18.95	17.97	23.48
																				Fig4L
																					SE+VEH										EE+VEH										SE+6OHDA						EE+6OHDA
																				CD4	24.3	11.2	15.4	1.73	36.7	16.5	14.5	7.93	18.7	15.2	10.1	15.7	16.4	15.8	26.6	13.2	21.2	20.2	26.2	12.2	5.13	14.3	19.7	18.7	12.4	16.3	15.9	14.3	16.8
																				CD8	31.1	11.7	25.1	1.68	16.2	20.3	32.3	10.3	28.2	16.4	20.3	20	23.8	26.8	29.6	23	38.4	22	27.2	27.9	6.69	18.5	29.3	22	16.3	18.3	14.8	22.3	23.5
																				G-MDSC	5.26	4.41	7.33	7.72	6.09	6.78	4.48	6.16	6.48	5.56	5.39	3.06	4.81	4.91	5.3	2.12	4.69	5.1	3.57	2.341	3.13	9.23	4.36	5.57	8.34	9.37	3.02	3.1	5.85
																				M-MDSC	4.741	1.41	0.946	4.22	2.09	4.34	5.93	4.6	4.34	9.5	1.33	3.16	1.88	3.09	0.419	2.03	1.23	0.188	7.67	0.234	3.55	3.76	5.11	3.338	2.33	3.77	5	4.74	1.08
																				M1	1.34	1.1	1.33	1.68	1.12	2.69	2.49	2.49	1.68	3.53	2.19	2.55	2.63	2.57	1.51	4.86	2.79	2.67	2.31	0.99	1.75	4.32	1.52	1.06	2.29	1.012	1.08	3.43	3
																				M2	1.34	1.87	1.12	2.09	2.961	2.09	2.5	1.87	1.588	2.06	0.776	1.93	1.12	1.8	0.714	1	2.28	1.32	1.41	0.42	1.42	2.42	0.609	1.2	2.49	2.657	1.61	1.56	2.03
[truncated: 19 more columns]

## Sheet: Fig5
Fig5B					Fig5D
SE+VEH	EE+VEH	SE+β-block	EE+β-block			SE				EE
1.45	0.37	0.8	0.4		Vehicle	1.43689	0.815534	1.00971	0.737864	0.563107	0.38835	0.679612	0.640777
0.8	0.3	0.77	1.45		-block	2.66019	1.72816	1.82524	0.970874	0.901942	2.34951	0.960194	1.84466
0.8	0.22	0.57	1.09		Fig5E
0.95	0.26	0.78	1.49			SE						EE
1.17	0.54	1.16	0.8		Vehicle	3.48	2.96	2.97	2.78	3.67	2.15	2.6	1.33	2.22	1.37	1.92	1.83
0.82	0.1	1.34	0.78		-block	3.35	2.07	1.76	2.84			3.41	1.55	1.89	4.03	3.98
Fig5C					Fig5F
SE+VEH	EE+VEH	SE+β-block	EE+β-block			SE					EE
1.35	0.3	0.83	0.44		Vehicle	1.158	1.255	1.062	0.772	0.753	0.483	0.29	0.087	0.106	0.338
1.15	0.39	1.17	0.86		-block	1.351	1.448	0.985	0.695	0.978	1.023	0.934	0.859	0.907	1.496
0.84	0.39	1.15	0.89
1.17	0.61	0.66	0.54
0.8	0.08	0.71	1.05		Fig5G
1.04	0.08	0.71	0.68			SE					EE
0.66	0.41	0.63	0.55		CD45-	1.18	0.91	0.92	1.03	0.96	0.49	0.9	0.76	0.42	0.37
					CD45+	0.61	0.37	0.32	0.09	0.46	0.04	0.28	0.05	0.26	0.07
					Fig5H
						SE					EE
					Vehicle	1.37024	0.897202	0.910136	0.899471	0.922956	0.598911	0.490239	0.423073	0.496252	0.495912
					-block	1.07869	0.899322	0.883283	0.830521	0.830496	1.09211	0.719812	0.646871	0.564181	0.544756
					Fig5I
						SE					EE
					Vehicle	1.19465	1.26155	0.948181	0.825652	0.769959	0.586607	0.407867	0.361233	0.355981	0.319657
					-block	1.56535	0.820543	0.7862	0.629306	0.614037	0.77234	0.738285	0.692712	0.667467	0.603018

## Sheet: Fig6
	Fig6B					Fig6D
	SE+IgG	EE+IgG	SE+αPD-L1	EE+αPD-L1			SE+IgG								EE+IgG								SE+αPD-L1						EE+αPD-L1
	13	4	8	1		CD8	19.1	16.8	17.1	23.4	16.2	20.5	23	17.2	21.5	22.8	28.5	26.5	21.5	22.1	19.3	23.1	24.4	25.7	25.7	25	23.9	20.5	29.9	25.9	29.3	25.8	24.7	28.8	36	25.7
	8	5	8	3
	14	3	11	3		Fig6E
	17	5	11	4		SE+IgG	EE+IgG	SE+αPD-L1	EE+αPD-L1
	10	6	14	1		4.7559	7.0305	8.6864	20.5560*
	24	4	13	2		4.536	8.1168	9.6375	15.249						Fig6H
	12	7		4		6.498	13.2240*	9.6632	13.8882						Days	SE+IgG							EE+VEH									SE+antiPDL1									EE+antiPDL-1
	15	8		0		10.7640*	9.3015	10.525	10.7424						0	0							0									0									0
	15	7		2		3.9528	7.697	10.4682	9.2722						6	77.3594	128.174	80.0509	57.7609	147.419	105.154	94.1241	115.085	146.31	59.0691	59.8897	53.0485	68.3183	77.2828	45.6069	61.8546	112.781	78.6241	68.0504	61.9751	70.6714	111.389	100.149	99.8628	90.5664	94.464	108.258	99.0815	93.9497	53.7251	73.8584	86.7961	81.9115	53.191
	16	6				6.765	8.5748	11.0905	7.869						10	91.2235	136.535	332.812	204.003	132.83	291.164	197.194	88.1161	122.202	95.3837	132.478	72.0374	93.8638	134.715	258.071	200.185	167.912	206.676	184.453	269.613	178.681	115.556	228.564	147.25	205.871	101.462	185.144	210.499	115.732	159.116	155.157	137.038	130.471	144.366
	17	4				6.026	6.1181		7.5815						13	365.183	121.43	218.841	314.275	219.974	176.562	202.29	128.899	171.952	87.6511	215.669	145.542	77.2838	247.318	178.838	130.016	227.006	370.894	205.779	116.756	266.014	127.35	188.597	230.702	164.821	152.907	164.97	260.027	209.935	230.004	122.691	206.722	72.0151	208.576
	12	6				4.2828	7.6692		6.8666						16	397.503	123.337	256.439	454.354	201.953	117.98	154.231	83.3146	231.726	163.726	105.499	132.878	174.929	186.533	105.84	117.951	212.779	126.006	107.645	218.711	271.884	142.969	199.582	0	114.241	0	130.245	97.02	151.633	324.346	153.978	145.747	126.299	82.9557
															19	257.841	388.676	72.4498	218.182	517.813	218.905	246.376	126.93	185.91	197.196	42.7749	234.525	123.26	183.049	199.722	78.088	71.4055	109.146	112.415	262.64	188.343	89.7283	255.133	161.017	213.005	289.719	231.272	33.9041	125.73	93.9353	80.3925	49.7233	77.9762	90.4513
	Fig6C					Fig6F									23	246.046	481.553	274.208	245.344	150.703	330.254	391.221	109.115	165.554	245.678	168.003	170.05	346.863	67.7929	71.1273	101.482	137.655	278.741	125.003	114.062	154.349	71.1836	128.944	257.565	109.007	150.751	68.7488	81.9764	90.1712	195.596	72.2896	0	76.4772	86.4698
	SE+IgG	EE+IgG	SE+αPD-L1	EE+αPD-L1		SE+IgG	EE+IgG	SE+αPD-L1	EE+αPD-L1
	2	1	2	0		23.4674	53.3162	20.1558	39.3492
	3	0	1	0		13.1338	26.5933	15.3631	80.8085
	3	1	2	0		18.042	36.6585	45.2407	46.4268
	2	0	1	0		48.431	16.3458	21.3934	47.6253						Fig6I
	2	1	3	0		8.87578	24.5196	44.8399	41.2902							SE+VEH											EE+VEH											SE++PDL-1									EE+PDL-1
	2	1	1	0		35.5257	63.7773	19.3273	65.4806						0	0											0											0									0
	3	1		1		44.4404	37.4275		83.0541						6	177.031	189.418	257.529	101.101	134.908	96.855	176.075	164.147	185.067	181.011	138.088	90.2888	112.338	92.6757	89.3936	69.8899	197.247	117.161	130.962	213.731	97.7673	91.4468	188.684	133.148	71.7037	163.694	169.227	165.33	191.742	203.999	144.29	159.111	97.8995	207.899
	3	0		0		10.3414	23.4596		64.1962						9	510.59	463.021	382.87	216.35	414.313	199.033	394.331	398.839	369.82	400.86	433.407	200.953	199.364	223.016	141.58	186.351	95.0534	140.67	170.219	331.622	223.742	293.09	279.137	365.882	175.783	386.08	276.1	330.13	433.147	134.555	662.196	135.29	140.725	306.517
	4	3		0											12	727.832	412.276	588.118	853.374	545.993	853.759	388.158	899.392	822.701	974.066	850.905	237.322	385.875	486.301	569.724	517.989	423.545	671.45	571.463	505.305	421.706	476.191	445.384	228.171	668.674	662.654	338.25	715.181	618.794	616.035	562.936	583.791	227.245	400.294
	5	2													15	1144.55	1363.63	1157.72	845.884	1701.15	2056.9	1037.45	1162.47	1278.77	1669.82	705.746	1037.57	976.859	1034.82	605.112	890.459	1247.43	1080.78	1014.6	385.259	1201.08	788.413	743.251	977.908	825.706	786.756	803.873	1294.14	1033.63	746.34	256.853	790.985	794.784	307.475
	1	0													18	2242.28	836.098	1758.2	2412.35	2598.45	3270.53	2693.8	1714.37	2810.95	2203.39	1452.45	1234.54	1558.32	1205.17	1340.85	1416.41	1999.51	966.864	548.572	1542.28	1511.63	1513.98	755.347	1223.58	1990.55	1284.01	1428.56	1044.4	1641.05	1230.99	1709.84	934.396	414.676	1405.99
	6	1													21	5245.15	2240.18	2772.93	1585.2	2500.24	2774.71	1521.4	2055.9	1461.49	2175.47	3805.21	1569.58	1767.99	1709.24	2174.31	1232.1	2275.53	1531.78	2172.33	1575.59	2001.21	1054.97	2238.7	2058.57	1867.07	1858.15	1799.02	2808.37	2102.93	1529.71	1930.4	1498.52	887.62	584.438
															24	2364.98	4816.29	2086.91	2699.67	2992.65	1751.27	3267.75	4873.39	3881.21	4487.66	2777.96	2593.71	2378.02	1908.64	1562.44	2440.63	1671.37	2368.1	2600.34	1385.87	1571.43	2332.24	3168.56	2302.1	2102.74	2103.47	1782.92	1655.39	1988.28	3432.7	3269.12	1546.12	1266.13	700.891
																Fig6J
																	SE+IgG							EE+IgG							SE+PD-L1				EE+PD-L1
																CD4	24.1	15.8	22.1	23.7	22.5	15.8	10.6	17.7	33.5	21.1	23.4	26.2	23.9	20.2	23.4	37.5	11.1	13.4	12.2	37.9	22.7	21.8
																CD8	14.1	12.7	15.9	14.8	30.5	30.2	29.5	28.5	17.1	28.5	29.8	34.6	36.1	36.3	26.8	26.8	13.3	30.6	27.3	28	40.7	54.3
																G-MDSC	2.36	8.24	9.09	7.15	4.25	3.92	2.64	1.25	1.18	1.14	3.22	1.93	2.86	1.44	1.22	6.62	5.24	0.307	1.61	1.03	0.662	0.271
																M-MDSC	5.45	9.32	9.22	14.8	2.75	16.1	7.36	10.5	9.7	8.3	6.3	12.8	7.78	6.33	9.56	10.5	13.6	8.87	14.4	9.25	8.78	4.98
																M1	2.67	11.9	1.53	3.28	1.83	5.22	0.848	1.73	3.61	8.78	1.85	1.58	4	0.938	10.458	0.839	9.365	0.191	1.55	1.08	10.357	8.271
																M2	3.7	1.98	2.49	4.83	2.14	4.17	3.51	0.639	0.743	1.33	1.37	1.44	0.758	3.32	0.981	0.987	5.97	0.291	0.3	0.367	0.671	0.801
																Fig6K
																	No antigen						With antigen
																SE+IgG	0	0	0	1.81	0	0	0	0	0	0	0	4.70869
																SE+PD-L1	25.99	0	0	0	0	32.21	105.78	0	0	0	0	668.88
																EE+IgG	1.55	0	0	0	3.06	0.52	120.06	0	0.17	1.72	3.46	14.49
																EE+PD-L1	11.81	35.59	82.99	12.21	24.68	79.39	340.42	182.55	2442.4	5654.9	54.67	8797.32
[truncated: 6 more columns]

## Sheet: Sup F1
Sup F1A			Sup F1B			Sup F1E			Sup F1F			Sup F1J			Sup F1K			Sup F1L
SE	EE		SE	EE		SE	EE		SE	EE		SE	EE		SE	EE		Days	SE												EE
38	28		38.6	25		17	25		4	3		2	1		2	0		0	13.3	13.1	14.7	14.1	12.4	13.8	14.3	13.4	13.2	15.4	14.1	11.5	14.1	13.4	11.7	14.7	13.5	12.8	13.1	13.6	15	12.1
27	23		27.2	24		20	24		6	1		2	2		0	1		2	20.3	19	22.2	21.5	21.7	19.2	19.9	20.9	20.6	20.1	20.6	17.9	19.1	19.4	18.2	19.1	20.2	19.7	20.2	16.8	19.8	17.8
23	16		30.4	16		13	10		5	0		0	2		0	0		4	21.2	24.8	23.8	23.5	23.5	21.8	22	24	22.4	20.5	23.2	23.5	23	22.5	23.6	20.8	23.4	23.6	20.8	20.9	22.5	22.8
29	21		18	12		15	1		3	0		2	2		2	0		6	25.7	23.4	22	24.6	24.4	22.7	22.8	25.3	24.3	23.3	25	23.5	23.5	24.1	22.7	23.1	23.9	24.9	23.8	24.9	24.7	21.9
30	30		33.8	25		12	1		4	0		3	0		0	0		8	26	25.4	24.8	24.8	24.5	25.6	24.5	25	25.9	24.6	24.1	23	25	26	24.5	25.1	24	25.3	27	25	25	26.51
23	18		28.1	16		11	11		2	0		2	1		1	0		10	23.91	25.48	27.35	26.22	25	24.4	26.2	27.22	25.87	25.35	22.7	24.87	25.25	25.14	28.16	26.73	24.96	26	28.51	25	26.8	26.79
40	19		28.1	11		14	8		6	6		2	0		1	0		11	26.3	24.2	25.7	27.6	25.1	25.5	23.1	26.7					26.4	28.9	27.4	27.2	25.5	27.4	26	29.2	29.3
24	19		38.6	19		55	4		4	0		2	0		1	0		12	27	24.7	25.8	27.9	26	25.9	23.6	26.2					30.5	28.1	26.8	29.7	27.1	30	27.7	27.6	26.5
						40	31		4	1		3			1			13	26.5	26	26.9	25.7	28.5	26.4	26.8	27.8					31.7	27	28.7	27.4	31.1
						16	9		0	1		3			2			14	26.7	27.9	27.5	28.6	26.6	29.2	26.9						31.4	28.6	29.2	29.2	29.3
						22	8		4	5								15	26.9	26.7	25.4	25.9	28.5	28.3	26						30.6	28.3	29.6	30.9	28.2
						14	26		0	0								16	27.3	25.86	28.3	27.2	25.89	28.81							28.3	28.74	31.53	28.4	28.6
						45	30		14	0								17	28	25.6	28.7	29.1	25.7								28.8	29	31.4	28.6	31.2
						26	0		2	0								18	29	28	26.2	29.4	26.5								30.3	32.8	30.3	30.3	33
						43	8		10	0								19	26.3	28.3	29.1	29.1	27								30.4	33.9	30.9	31.2	34.3
						55	8		10	0								20	28.6	26.5	27.9	29.2	26.5								30.8	30.1	34.1	33.3	29.8
												Sup F1I
												% of mice with tumor
												SE	EE
												90	62.5

## Sheet: Sup F2
Sup F2B														Sup F2C
	SE						EE							Days	SE+VEH											EE+VEH											SE+CD4											EE+CD4
CD4	25.93	29.63	48.15	55.56	18.52	14.81	22.22	33.33	37.04	40.74	33.33	44.44		0	0											0											0											0
CD8	7.41	18.52	29.63	3.7	11.11	22.22	40.74	74.07	66.67	29.63	33.33	59.26		5	63.504	64.4434	72.6112	73.3679	73.6301	79.5193	79.6795	103.378	103.518	109.122	122.725	50.5344	52.0237	53.8683	67.7504	81.0558	83.7756	90.3664	91.5546	100.311	103.068	108.655	50.1095	51.3411	52.4402	65.9622	70.6057	75.645	77.9625	90.7841	93.888	105.641	109.788	57.9652	67.0099
F4/80	48.15	62.96	29.63	51.85	33.33	44.44	7.41	11.11	18.52	22.22	33.33	18.52		8	112.98	114.33	128.371	146.106	153.25	153.678	170.192	186.646	189.697	193.121	236.192	83.8658	86.976	96.162	101.812	110.941	110.981	113.492	131.869	132	138.998	160.266	89.4431	127.11	162.201	163.494	168.079	178.427	209.548	209.574	212.105	213.738	219.978	109.734	111.662
Ly6g	62.96	81.48	40.74	33.33	55.56	66.67	14.81	29.63	22.22	14.81	11.11	25.93		11	226.113	232.983	250.304	267.689	291.716	313.55	315.178	330.185	337.667	340.016	370.404	112.826	140.576	169.456	170.789	205.234	218.527	231.131	251.959	272.07	274.787	304.73	149.984	299.54	303.99	314.682	321.694	323.494	343.957	354.829	363.667	381.819	404.609	167.903	190.871
														14	299.001	330.945	358.19	375.28	376.3	387.401	392.125	416.633	420.524	438.728	441.168	222.707	229.133	237.177	243.666	246.678	263.707	291.506	300.089	348.166	364.603	368.808	245.627	385.054	508.751	529.701	547.193	553.218	557.762	681.083	684.264	768.887	795.099	223.939	292.3
														17	309.895	394.861	441.706	527.395	529.302	541.768	554.14	554.817	574.031	696.968	759.597	176.953	211.122	245.126	250.226	251.78	304.771	307.441	342.554	350.822	390.76	446.346	289.683	577.694	645.151	663.575	693.829	703.355	778.483	871.57	967.404	997.136	1248.29	252.062	338.176
														20	331.239	386.341	456.307	487.462	527.106	535.685	568.303	650.345	658.524	725.928	744.831	184.049	184.496	281.459	289.156	325.14	335.817	352.158	375.705	376.662	424.001	482.936	622.671	635.297	713.35	935.995	995.875	1059.51	1086.64	1186.1	1198.02	1451.27	1684.18	345.887	400.641
														23	382.082	416.722	441.698	479.885	520.046	529.953	589.572	610.536	677.341	732.942	801.445	101.67	189.726	203.611	267.307	275.6	299.579	338.854	370.423	401.026	404.8	407.819	571.097	767.656	811.018	862.252	1071.07	1147.54	1444.91	1528.75	1533	1568.12	1605.82	380.906	431.475
														SE+VEH	EE+VEH	SE+anti-CD4	EE+anti-CD4
														0.41	0.12	0.66	0.41
														0.43	0.21	0.82	0.46
														0.48	0.22	0.86	0.53
														0.52	0.29	0.91	0.51
														0.56	0.28	1.29	0.66
														0.58	0.31	1.18	0.78
														0.62	0.35	1.62	0.79
														0.65	0.39	1.6	0.93
														0.71	0.42	1.39	0.93
														0.75	0.42	1.61	0.94
														0.82	0.43	1.63	1.25
																	tumor weight（g）
[truncated: 131 more columns]

## Sheet: Sup F3
Sup F2A												Sup F3B
	SE					EE							No tumor bearing						Tumor bearing
IL-12α	0.93	1.1	0.85	0.85	1.27	2.29	1.27	1.61	1.86	1.36		SE	43	42.3	45.3	47.2	41.4	46.2	18.7	24.3	24.2	19.9	21.6	21.3
iNOS	0.99	0.9	1.05	1.02	1.04	2.12	1.39	2.1	1.53	1.81		EE	44.4	52.3	50.1	53.3	54.5	46	56.1	63	64.9	67.4	63.3	67.1
IL-6	1.32	1.15	0.6	0.82	1.1	2.17	1.79	2.97	2.2	2.47		SF3C
TNF	0.84	1.12	0.99	1.1	0.96	1.5	1.51	2.29	1.64	1.56			No tumor bearing						Tumor bearing
CD14	1.13	1.19	0.94	0.89	0.85	1.28	1.12	1.04	1.47	1.52		SE	25.8	21.9	25.4	15	20.1	18.7	16.4	17.7	18.6	18.1	15.7	14.7
IFN-γ	0.96	1.13	0.9	0.96	1.05	2.62	1.43	2.74	1.91	2.3		EE	22.2	17.8	22.7	23	22.5	31.2	38	39.8	35.4	37.7	39.6	33.9
IFN-β	0.9	1.21	0.94	1	0.94	1.5	0.9	1.91	1.47	1.94
	SE					EE
Arg1	1.04	0.86	1.03	1.03	1.04	0.76	0.81	0.74	0.65	0.65		Sup F3E
mMGL2	1.01	0.92	1.04	1.12	0.91	0.82	0.88	0.85	0.77	0.76			SE					EE
Fiz1	1.03	0.9	1.04	0.99	1.05	0.74	0.78	0.66	0.66	0.72		Vehicle	14.05	16.45	14.75	14.5	11.25	43.3	28	33.5	21.5	24.5
CD163	0.87	1.08	0.87	1.13	1.05	0.46	0.57	0.54	0.4	0.57		Anti-Ly6g	56	65.8	59.85	24.5	17.15	42.7	20.09	49.35	17.5	66.5
Retn1a	1.51	0.8	0.8	0.98	0.92	0.71	0.41	0.56	0.65	0.68		Lipo	33.95	67.55	31.5	36.05	51.45	57.05	24.85	79.4	32.9	57.4
IL-10	0.85	1.11	0.68	1.12	1.23	0.48	0.89	0.56	0.45	0.33
TGF-β	0.92	0.96	1.08	1	1.03	0.77	0.43	0.67	0.5	0.57

## Sheet: Sup F4
Sup F4A
	SE						EE
CCL11	416.7	409.6	351	357.1	395.8	266.7	327.7	369.5	283.2	253.3	354	316.7
CCL2	313.8	450	184.6	277.5	246.8	244.3	167.8	213.8	193	39	283.1	108
CCL3	16.4	9.5	13.6	14.1	10	15.1	6.4	16.1	14.8	1	1.8	2.7
CCL4	373.1	458.4	303.6	308.9	234.7	366.7	201.1	458.4	141.1	16.3	125.5	624.3
CCL5	51.8	92	30.1	136.6	71.2	85.9	34	28.3	117	44.4	63.2	85.9
CXCL1	244.6	333.1	148.6	121	138.8	199	143.6	153.7	121	77.4	129.6	130.9
CXCL2	15.9	10.7	8.8	8.5	7.4	13.4	3.7	11.8	10.7	3.2	1.6	3.9
FGF-basic	53.3	55.2	119.5	125.9	146.9	35.6	13.4	19.5	17.3	35.6	35.6	35.6
G-CSF	210.8	130.3	194.1	70.3	130.3	117.6	90.9	80.6	104.3	123.8	60.2	74
GM-CSF	9.4	15.4	1.8	1.5	9.4	10.6	45.5	18.3	5.7	0.7	4.8	8.8
IFN-gamma	0.6	0.7	0.6	1	0.8	0.8	0.6	0.6	0.6	0.9	0.6	0.8
IL-1 alpha	125.3	262.3	123.2	165	136.6	125.3	24.7	127.5	58.9	43.2	9.5	22.9
IL-1 beta	26.9	23.5	20.3	30.6	26.9	23.5	23.5	23.5	23.5	23.5	30.6	26.9
IL-10	75.2	27.8	44.1	41.9	28.3	42.7	7.6	43.4	92.4	1.9	4.9	4.9
IL-12 p70	2.7	1.1	1.4	0.6	8.6	7.2	32.4	5	6	2.2	16.9	6.7
IL-13	3.3	41.9	4.9	8.3	4.1	6.3	6.9	3.5	5.7	42.6	4.1	5.1
IL-17A	66.3	136.4	16	9.3	30.8	71	34.5	35.7	16	9.3	35.7	42.2
IL-2	0.6	0.4	0.7	0.8	0.6	0.4	1	0.8	0.4	0.7	0.5	0.4
IL-3	0.4	0.5	0.4	0.3	0.3	0.3	0.3	0.2	0.3	0.2	0.3	0.7
IL-4	25.2	53.2	21.8	28.3	21.8	14.9	27.2	21.8	21.8	60	23.4	27.2
IL-5	3.7	1.4	2.6	3	1.9	4.9	4.3	3	4	1.9	2.6	1.8
IL-6	22.5	8	9.3	6.5	6.5	6.4	9.1	2.9	7.2	38.3	6.9	8.2
M-CSF	64.7	17.3	75.5	51.7	21.6	44.3	34.3	86.6	3.7	27.4	1.5	78.1
TNF-alpha	4.4	2.9	4.9	4.6	0.9	4.8	1.9	3.3	6.7	0.9	1.1	1.1
VEGF	10.8	12.9	8.8	10.8	8.8	9.8	8.2	8.4	9.8	11.6	11	10.3
Sup F4B
	SE					EE
CCL11	597.6	629.1	618.4	567.6	721.7	759.9	629.1	507.6	629.1	697.4
CCL2	392.2	390	473.8	246.8*	319.2	278.8	298.1	263.9	264.3	282
CCL3	2.2	1.9	2	1.9	1.8	4.4	4.1	2	2.3	2.2
CCL4	215.4	45.4	238.8	56.5	78.7	704	704	386.1	491	603.3
CCL5	68.5	47.9	11.5	98.6	51.8	68.5	79.8	11.5	34	92
CXCL1	275.8	356.8	327.4	195.6	232.3	369.2	494.3	494.3	257.5	271.1
CXCL2	7.9	9.4	2.8	5.8	7.7	32.7	27.1	6.2	10.4	13.2
FGF-basic	4.1	119.5	41.6	200.1	177.4	89.3	267.9	41.6	86.3	53.3
G-CSF	37.2	115.6	121.7	49.8	63.4	153	200.9	165.8	287.1	272.7
GM-CSF	22.5	2.5	47	2	6.4	52.2	17.1	52.2	37.6	30.1
IFN-gamma	0.8	0.6	0.7	0.8	0.5	1.3	1.2	1.1	1.5	1.5
IL-1 alpha	253.4	95.2	300.9	300.9	416.9	151.4	81.6	424.1	202.7	262.3
IL-1 beta	23.5	20.3	23.5	30.6	23.5	30.6	47.2	23.5	30.6	38.5
IL-10	3.7	4.9	9.4	5.3	3.3	5.7	4.2	4.2	10.8	5.3
IL-12 p70	79.9	1.8	182.2	0.5	1.4	19.3	31.8	47.7	62.8	7.2
IL-13	4.1	2.6	5.1	33	9.1	6.6	45.7	4.6	3.3	6.3
IL-17A	39.6	5.1	12.3	7.5	28.5	280.5	173.4	330.2	42.5	53.1
IL-2	0.4	0.5	0.6	0.8	0.7	0.3	0.5	0.4	0.8	0.6
IL-3	0.4	0.3	0.7	1.1	0.3	0.4	0.6	0.7	0.3	0.3
IL-4	33.2	33.2	33.2	40.4	45.4	29.4	47	27.2	33.2	146.5
IL-5	1.9	0.6	1.2	1.9	2.5	1.8	5.4	1.5	2.9	6.6
IL-6	4.3	2.9	8.2	4.6	3.1	55	26.3	9.6	34.6	8
M-CSF	9.5	1.6	20.5	9	13.8	8.4	12.9	12.7	7.5	38.7
TNF-alpha	0.9	0.9	0.9	0.6	0.8	1.1	0.6	0.6	0.9	1
VEGF	11.8	17.5	16.4	8.8	12.9	12	11.8	7.8	14.8	10.1
Sup F4C
	SE					EE
CCL2	0.996595	0.647613	0.755938	1.59985	1	0.508177	0.494254	0.326578	0.509291	0.328872
MIP-1α	1.51355	1.37845	0.559941	1.023	0.525051	0.477166	0.459684	2.96895	2.04743	0.360376
MIP-1β	0.614694	1.53882	0.439704	1.827	0.57979	0.690016	0.733428	2.85417	1.3319	0.232071
RANTES	1.23243	0.960833	0.907139	0.644624	1.25497	0.94844	1.04617	1.34069	0.870465	0.685495
IP-10	0.968211	0.320336	0.277388	2.30757	1.12649	0.71201	0.587422	1.07698	4.2928	0.603128
IL-1β	2.22408	1.72247	0.586034	0.309897	0.157518	0.344793	0.722755	0.769026	0.926594	0.213243
IL-2	1.38799	2.14264	0.76232	0.472091	0.234954	0.818464	0.827777	0.0854277	0.206327	0.75849
IL-4	0.617108	2.97432	0.857295	0.2921	0.259177	0.652922	0.770114	0.817305	0.390203	0.617831
IL-6	2.63896	1.1724	0.580796	0.353741	0.254099	0.919873	2.57109	0.383013	0.76769	0.638748
IL-10	1.76544	0.783052	1.73874	0.423663	0.289104	0.430765	0.581928	0.809854	0.513274	0.422321
IL-13	2.64988	0.702597	0.534977	0.634855	0.47769	0.0366257	2.10329	0.143553	0.581734	0.188841
IL-15	0.947129	1.24998	1.27366	1.04602	0.483219	0.947129	0.469181	0.277359	0.995942	0.639478
IL-17	0.835975	0.387574	0.745835	1.23724	1.79338	3.02306	1.76995	3.09773	2.34433	0.782072
TGF-β	0.433642	1.20542	0.87887	0.642544	1.83953	0.81322	1.00931	1.04776	0.893626	1.32835
TNF-α	1.61529	0.874571	0.495442	0.62875	1.38595	1.17011	3.46521	1.43953	8.01726	5.16047
IFN-γ	0.472117	0.32336	1.47558	2.28252	0.446417	3.13762	1.73095	3.42372	4.67251	2.67593
iNOS	0.624675	0.639794	0.987351	2.11087	0.637307	0.504059	0.166676	0.959272	1.94207	1.09026
Sup F4D
	SE						EE
CCL2	1	0.582615	0.652658	1.65443	1.1103		0.20425	0.240052	0.565551	0.481236	0.267603
MIP-1α	0.687037	0.829336	0.539748	1.58465	1.35923		0.199375	0.434368	0.281478	1.21348	0.315683
MIP-1β	0.450622	0.821011	0.642707	1.44823	1.63743		0.196515	0.298806	0.23009	1.31573	0.253805
RANTES	0.42937	0.896405	1.01354	1.4242	1.23648		0.708804	1.00709	0.735104	0.404131	0.874232
IP-10	0.946406	1.22501	0.532795	0.863748	1.05684		0.391374	0.562843	0.73722	1.22571	0.194307
IL-1β	0.328254	0.744197	0.636923	1.41354	1.87709		0.404761	0.599302	0.775363	1.36219	0.438
IL-2	0.357512	0.989791	1.69832	0.506209	1.44817		1.77134	1.28392	1.55714	0.814781	0.518341
IL-4	0.699156	1.19094	0.48739	1.3899	1.23262		0.748946	2.27308	0.758365	5.25502	0.717676
IL-6	0.31706	1.02247	0.668584	1.8089	1.18299		1.51419	2.0616	0.589566	3.48029	0.729275
IL-10	0.330701	0.986692	0.385645	1.97277	1.32419		0.844318	1.08506	0.399908	1.93159	0.653459
IL-13	1.28958	1.29265	1.28113	0.453269	0.683376		1.07646	2.81957	1.21407	2.65955	0.599731
IL-15	0.545526	0.658692	1.09423	1.78765	0.9139		0.336764	1.15324	0.538892	0.553315	0.283322
IL-17	1.14731		0.729249	1.83362	0.289821		1.9306	2.48969	5.62392	6.29265	2.17396
TGF-β	0.596755	1.06875	0.328247	1.54366	1.46259		0.301539	0.288124	0.527102	0.480266	0.336689
TNF-α	0.401897	0.816173	0.462588	1.7047	1.61465		0.296304	0.20356	0.493858	1.36239	0.137127
IFN-γ	1.15888	0.633199	1.01841	0.943134	1.24637		0.529716	2.32037	1.77866	0.585196	0.239639
iNOS	0.472196	0.279472	2.65111	1.11	0.487224		0.168069	1.30044	0.562222	0.339321	0.796223
Sup F4E
Hepa1-6	2253.2	2298.72	2162.82	2912.82	2469.23	2453.85
H22	112.91	112.256	107.538
Sup F4F
SE	EE
1.3	0.29
1.32	0.17
1.43	0.22
0.82	0.46
0.88	0.51
0.99	0.3
0.69	0.24
0.56	0.15
Sup F4G
DEN+CCl4			Hepa1-6
SE	EE		SE	EE
0.816701	0.125261		0.975312	0.682062
0.606263	0.381002		0.909195	0.650328
1.20042	0.495825		1.12778	0.805323
2.03027	0.375783		1.02367	0.723189
0.846347	0.177453		0.964051	0.662371
Sup F4H
Days	SE+ WTmice + SgRNA H1-6											EE+ WTmice + SgRNA H1-6												SE+CCL2 ko mice + SgRNA H1-6						EE+CCL2 ko mice + SgRNA H1-6							SE+ WTmice +CCL2 ko H1-6												EE+ WTmice +CCL2 ko H1-6
0	0											0												0						0							0												0
6	63.8104	30.2331	93.9022	119.859	72.8856	94.3664	73.8447	38.931	147.314	81.4381	56.2393	45.2788	65.9462	31.8106	118.031	46.0027	47.8146	36.3673	45.4861	35.2541	29.3973	80.2207	32.0729	51.4089	48.0382	51.3534	42.6727	64.8023	53.7814	18.7828	52.6104	62.027	26.6339	39.2737	27.0802	36.4941	80.5438	48.9871	57.4902	67.3997	59.6091	75.9346	77.1787	58.8542	42.1781	63.5981	51.7193	58.0414	39.7063
9	131.613	138.647	205.92	141.867	128.061	134.116	75.416	93.735	84.9881	168.881	151.101	97.1727	79.5943	52.4641	96.0464	127.522	140.126	69.5091	70.2725	94.7237	96.0792	114.787	98.3313	120.947	70.4384	112.21	116.267	103.104	116.428	97.6707	112.399	103.986	57.3973	52.2475	76.4297	85.1238	71.2729	116.528	128.864	142.872	122.852	87.5411	67.0431	53.2177	118.767	82.6772	111.417	87.6905	104.9
12	85.0981	93.437	146.816	157.678	155.875	176.042	169.457	201.511	238.152	142.739	152.959	60.6023	72.8942	128.599	86.1899	86.7547	166.246	123.582	144.749	83.0145	78.2918	83.5072	95.1618	69.9618	56.2775	86.6583	98.1225	149.127	126.384	72.3517	109.603	51.4252	48.3875	53.0606	55.1608	50.7331	115.091	85.8966	101.386	128.712	118.701	152.754	139.385	139.499	138.488	151.167	93.9929	150.045	60.1512
15	94.0482	137.388	270.026	56.842	195.762	159.923	374	201.862	146.859	227.216	253.216	71.8891	51.5112	197.927	73.8144	171.683	175.803	101.098	131.584	54.7304	58.3066	74.2682	73.7218	92.1923	188.061	40.409	40.794	154.823	42.8251	53.8059	28.4936	30.2849	33.8528	18.5262	69.938	82.467	48.6367	72.1507	81.6227	98.2485	109.862	192.072	71.138	79.9767	112.757	67.7817	46.4612	80.2126	81.7795
[truncated: 22 more columns]

[truncated: 3 more sheets: Sup F5, Sup F6, Sup F7]
